# Supplementary material for: Grifola frondosa Polysaccharide F2 Ameliorates Disordered Glucose and Lipid Metabolism in Prediabetic Mice by Modulating Bile Acids
Source: Foods. 2025 Mar 11;14(6):955. doi: 10.3390/foods14060955 (PMC11941230; doi:10.3390/foods14060955)
Supplement: Supplementary file 1 [file foods-14-00955-s001.zip]

Archive with 1 entries (1 files):
- foods-3373142-supplementary.pdf
